# Supplementary material for: Identification and Biosynthesis of Tropodithietic Acid by Janthinobacterium sp
Source: Int J Mol Sci. 2026 Apr 30;27(9):4052. doi: 10.3390/ijms27094052 (PMC13163973; doi:10.3390/ijms27094052)
Supplement: Supplementary file 1 [file ijms-27-04052-s001.zip › Table_S1.xlsx]

## Sheet: Table S1
Table S1. Detection of tropodithietic acid (TDA) biosynthetic potential using antiSMASH and BLAST-based homology analysis.antiSMASH results indicate automated biosynthetic region predictions with associated confidence levels. The presence of individual tda genes (tdaA–F) was assessed independently using BLAST, and completeness is shown as the number of detected genes out of six.
Genome	Accession	Taxonomy	Replicon	antiSMASH result (confidence)	TDA gene set (BLAST)
Phaeobacter inhibens DSM 17395	CP002977.1	Alphaproteobacteria, Rhodobacterales	Plasmid (pPGA1_262)	Detected (high)	6/6
Pseudovibrio sp. FO-BEG1	NC_016642.1	Alphaproteobacteria, Hyphomicrobiales	Chromosome	Not detected	6/6
Tritonibacter mobilis YJ3	CP181344.1	Alphaproteobacteria, Rhodobacterales	Plasmid	Not detected	6/6
Janthinobacterium sp. PLB04	CP088968.1	Betaproteobacteria, Burkholderiales	Chromosome	Detected (low)	5/6 (tdaC absent)
Janthinobacterium lividum EIF2	CP049828.1	Betaproteobacteria, Burkholderiales	Chromosome	Detected (low)	5/6 (tdaC absent)
Janthinobacterium violaceum LB2P70	NZ_JBNYXU010000006.1	Betaproteobacteria, Burkholderiales	Assembly contig	Detected (low)	5/6 (tdaC absent)
Janthinobacterium amylolyticum RT4P48	NZ_JBNYXL010000008.1	Betaproteobacteria, Burkholderiales	Assembly contig	Detected (low)	5/6 (tdaC absent)
