# Supplementary material for: Identification and Biosynthesis of Tropodithietic Acid by Janthinobacterium sp
Source: Int J Mol Sci. 2026 Apr 30;27(9):4052. doi: 10.3390/ijms27094052 (PMC13163973; doi:10.3390/ijms27094052)
Supplement: Supplementary file 1 [file ijms-27-04052-s001.zip › Table_S2.xlsx]

## Sheet: Table S2
Table S2. Reference query set from Phaeobacter inhibens DSM 17395 used for BLAST-based homology searches of TDA-associated genes. Standardized gene names, source replicons, locus tags, protein identifiers, and annotated products are provided.
Gene (standardized name)	Replicon	Original locus tag	Protein ID	Annotated product	Length (aa)	Notes
tdaA	CP002977 (plasmid pPGA1_262)	PGA1_262p00980	AFO93358.1	LysR family transcriptional regulator	296
tdaB	CP002977 (plasmid pPGA1_262)	PGA1_262p00970	AFO93360.1	Glutathione S-transferase	232
tdaC	CP002977 (plasmid pPGA1_262)	PGA1_262p00960	AFO93361.1	Prephenate dehydratase-like protein	200
tdaD	CP002977 (plasmid pPGA1_262)	PGA1_262p00950	AFO93362.1	Acyl-CoA thioesterase	138
tdaE	CP002977 (plasmid pPGA1_262)	PGA1_262p00940	AFO93363.1	Acyl-CoA dehydrogenase	397
tdaF	CP002977 (plasmid pPGA1_262)	PGA1_262p00810	AFO93364.1	Phosphopantothenoylcysteine decarboxylase	189
paaZ2	CP002977 (plasmid pPGA1_262)	PGA1_262p00800	AFO93357.1	Aldehyde dehydrogenase / hydratase	710
Na transporter	CP002977 (plasmid pPGA1_262)	PGA1_262p00850	AFO93367.1	Putative sodium-dependent symporter	485	Originally annotated by locus tag only
tdaH	CP002976 (chromosome)	PGA1_c19630	AFO91653.1	Molybdopterin oxidoreductase	210
patB	CP002976 (chromosome)	PGA1_c00860	AFO89832.1	Cystathionine beta-lyase	390
cysI	CP002976 (chromosome)	PGA1_c20760	AFO91761.1	Nitrite/sulfite reductase	554	Originally annotated as locus tag only
paaI	CP002976 (chromosome)	PGA1_c26810	AFO92350.1	Phenylacetate degradation protein PaaI	141
paaJ	CP002976 (chromosome)	PGA1_c04090	AFO90143.1	Beta-ketoadipyl-CoA thiolase	400
paaZ	CP002976 (chromosome)	PGA1_c26830	AFO92352.1	Phenylacetate degradation protein PaaZ	676
