# Supplementary material for: Identification and Biosynthesis of Tropodithietic Acid by Janthinobacterium sp
Source: Int J Mol Sci. 2026 Apr 30;27(9):4052. doi: 10.3390/ijms27094052 (PMC13163973; doi:10.3390/ijms27094052)
Supplement: Supplementary file 1 [file ijms-27-04052-s001.zip › Table_S3.xlsx]

## Sheet: Table S3
Table S3. BLAST-based identification of homologous TDA-associated genes across analyzed genomes. For each query gene from Phaeobacter inhibens DSM 17395 (Supplementary Table S2), the best BLAST hit in each genome is shown, including sequence identity, query coverage, bit score, and E-value.
Genome	Gene (query)	Best hit (locus tag)	Identity (%)	Coverage (%)	Bit score	E-value
Janthinobacterium violaceum	tdaA	ACQ4WO_RS18195	49.31	97.3	288.89	1.97269e-98
Janthinobacterium violaceum	tdaB	ACQ4WO_RS18185	56.64	97.41	273.48	3.21097e-94
Janthinobacterium violaceum	tdaC	ACQ4WO_RS07715	30.91	27	28.49	0.436707
Janthinobacterium violaceum	tdaD	ACQ4WO_RS18155	68.89	97.83	206.45	8.85878e-71
Janthinobacterium violaceum	tdaE	ACQ4WO_RS18190	51.18	95.21	386.34	6.19154e-134
Janthinobacterium violaceum	tdaF	ACQ4WO_RS18180	66.48	96.3	268.86	1.27161e-93
Janthinobacterium violaceum	cysI	ACQ4WO_RS20115	50.64	98.56	529.63	0
Janthinobacterium violaceum	patB	ACQ4WO_RS18175	29.25	91.28	164.08	2.61354e-47
Janthinobacterium violaceum	tdaH	ACQ4WO_RS15545	25.6	58.57	38.51	0.000147732
Janthinobacterium violaceum	Na_transporter	ACQ4WO_RS18200	59.08	85.15	464.54	5.29284e-162
Janthinobacterium violaceum	paaZ2	paaZ	36.19	95.07	377.87	3.68321e-122
Janthinobacterium violaceum	paaK2	ACQ4WO_RS15460	50.24	100	370.55	4.45339e-127
Janthinobacterium violaceum	paaK1	paaK	67.2	100	610.91	0
Janthinobacterium violaceum	paaZ	paaZ	50.59	99.41	616.69	0
Janthinobacterium violaceum	paaJ	pcaF	69.67	99.75	496.51	5.76604e-177
Janthinobacterium violaceum	paaI	paaI	46.76	98.58	95.52	5.98025e-27
Janthinobacterium amylolyticum	tdaA	NZ_JBNYXL010000008	49.31	100	289.27	1.41046e-89
Janthinobacterium amylolyticum	tdaB	NZ_JBNYXL010000008	57.08	100	275.02	1.15342e-85
Janthinobacterium amylolyticum	tdaC	NZ_JBNYXL010000001	34.88	64.5	28.88	0.510809
Janthinobacterium amylolyticum	tdaD	NZ_JBNYXL010000008	69.63	100	207.61	1.03548e-63
Janthinobacterium amylolyticum	tdaE	NZ_JBNYXL010000008	51.06	100	380.56	1.05564e-119
Janthinobacterium amylolyticum	tdaF	NZ_JBNYXL010000008	67.03	100	270.78	6.87052e-85
Janthinobacterium amylolyticum	cysI	NZ_JBNYXL010000003	49.82	100	523.09	1.04599e-166
Janthinobacterium amylolyticum	patB	NZ_JBNYXL010000008	28.57	100	164.08	8.46825e-45
Janthinobacterium amylolyticum	tdaH	NZ_JBNYXL010000005	25.2	100	43.51	8.91136e-06
Janthinobacterium amylolyticum	Na_transporter	NZ_JBNYXL010000008	58.7	100	463	5.65287e-147
Janthinobacterium amylolyticum	paaZ2	NZ_JBNYXL010000002	36.19	100	379.79	6.26423e-115
Janthinobacterium amylolyticum	paaK2	NZ_JBNYXL010000005	50.97	100	376.71	2.85809e-118
Janthinobacterium amylolyticum	paaK1	NZ_JBNYXL010000002	67.43	100	613.99	0
Janthinobacterium amylolyticum	paaZ	NZ_JBNYXL010000002	50.45	100	616.69	0
Janthinobacterium amylolyticum	paaJ	NZ_JBNYXL010000002	70.43	100	499.2	7.09521e-161
Janthinobacterium amylolyticum	paaI	NZ_JBNYXL010000002	47.54	100	92.43	2.08655e-23
Tritonibacter mobilis YJ3	tdaA	ACLM20_20370	48.47	99.66	281.57	1.62945e-95
Tritonibacter mobilis YJ3	tdaB	ACLM20_20375	54.63	97.41	263.46	1.57724e-90
Tritonibacter mobilis YJ3	tdaC	ACLM20_20380	59.55	89	222.25	4.77065e-75
Tritonibacter mobilis YJ3	tdaD	ACLM20_20385	71.01	100	213.77	7.7454e-74
Tritonibacter mobilis YJ3	tdaE	ACLM20_20390	66.58	99.24	550.44	0
Tritonibacter mobilis YJ3	tdaF	ACLM20_20430	71.51	98.41	283.88	7.78447e-100
Tritonibacter mobilis YJ3	cysI	ACLM20_01840	79.82	100	887.1	0
Tritonibacter mobilis YJ3	paaJ	ACLM20_08240	44.86	97.25	280.8	1.76521e-92
Tritonibacter mobilis YJ3	paaK1	paaK	85.29	99.77	775.01	0
Tritonibacter mobilis YJ3	patB	ACLM20_05990	75.9	100	634.41	0
Tritonibacter mobilis YJ3	tdaH	ACLM20_12885	59.12	61.9	160.23	3.15386e-51
Tritonibacter mobilis YJ3	Na_transporter	ACLM20_20410	67.01	80.62	489.57	8.09117e-172
Tritonibacter mobilis YJ3	paaZ2	paaZ	39.3	95.21	434.49	3.74977e-144
Tritonibacter mobilis YJ3	paaI	paaI	78.72	100	197.98	2.06568e-67
Tritonibacter mobilis YJ3	paaZ	paaZ	78.24	100	1062.37	0
Tritonibacter mobilis YJ3	paaK2	ACLM20_08865	86.17	100	691.42	0
Pseudovibrio sp. FO-BEG1	tdaA	PSE_RS11025	65.88	100	393.27	2.52355e-139
Pseudovibrio sp. FO-BEG1	tdaB	PSE_RS11020	66.22	96.55	311.61	2.63384e-109
Pseudovibrio sp. FO-BEG1	tdaC	PSE_RS11015	66.67	94.5	261.92	1.53168e-90
Pseudovibrio sp. FO-BEG1	tdaD	PSE_RS11010	80.88	98.55	237.65	5.14279e-83
Pseudovibrio sp. FO-BEG1	tdaE	PSE_RS11005	68.09	100	573.55	0
Pseudovibrio sp. FO-BEG1	tdaF	PSE_RS10945	70.27	97.88	283.49	1.47567e-99
Pseudovibrio sp. FO-BEG1	paaZ2	PSE_RS07295	32.54	16.48	56.61	2.30521e-10
Pseudovibrio sp. FO-BEG1	Na_transporter	PSE_RS10960	63.97	94.02	531.56	0
Pseudovibrio sp. FO-BEG1	tdaH	tssC	32.61	21.9	24.64	8.2623
Pseudovibrio sp. FO-BEG1	patB	PSE_RS08110	43.7	99.49	356.3	5.30042e-122
Pseudovibrio sp. FO-BEG1	cysI	PSE_RS05980	57.92	99.1	608.6	0
Pseudovibrio sp. FO-BEG1	paaI	paaI	50	96.45	117.09	2.05626e-35
Pseudovibrio sp. FO-BEG1	paaJ	pcaF	67.59	99.5	486.88	3.12524e-173
Pseudovibrio sp. FO-BEG1	paaZ	betB	27.06	57.69	87.81	4.73362e-19
Pseudovibrio sp. FO-BEG1	paaK1	paaK	69.72	100	646.35	0
Pseudovibrio sp. FO-BEG1	paaK2	PSE_RS23315	57.04	100	419.08	3.20338e-146
Janthinobacterium sp. PLB04	tdaF	LSO07_19300	66.48	96.3	268.86	1.46486e-93
Janthinobacterium sp. PLB04	tdaE	LSO07_19290	51.07	93.45	379.41	3.09667e-131
Janthinobacterium sp. PLB04	tdaD	LSO07_19325	68.89	97.83	206.45	9.04687e-71
Janthinobacterium sp. PLB04	tdaC	LSO07_14595	31.25	24	28.88	0.362519
Janthinobacterium sp. PLB04	tdaB	LSO07_19295	56.64	97.41	275.4	5.70184e-95
Janthinobacterium sp. PLB04	tdaA	LSO07_19285	49.31	97.3	290.04	9.29158e-99
Janthinobacterium sp. PLB04	paaZ2	paaZ	36.2	95.07	382.87	4.87173e-124
Janthinobacterium sp. PLB04	Na_transporter	LSO07_19280	58.84	85.15	463.77	1.043e-161
Janthinobacterium sp. PLB04	tdaH	LSO07_01835	25.6	58.57	39.66	5.6585e-05
Janthinobacterium sp. PLB04	patB	LSO07_19305	28.69	91.28	165.62	6.38914e-48
Janthinobacterium sp. PLB04	cysI	LSO07_08880	50.27	98.56	527.32	0
Janthinobacterium sp. PLB04	paaI	paaI	46.76	98.58	96.29	3.448e-27
Janthinobacterium sp. PLB04	paaJ	pcaF	69.92	99.75	499.2	5.43291e-178
Janthinobacterium sp. PLB04	paaZ	paaZ	50.3	99.41	614.38	0
Janthinobacterium sp. PLB04	paaK1	paaF	67.43	100	612.07	0
Janthinobacterium sp. PLB04	paaK2	LSO07_01750	51.45	100	371.7	2.24283e-127
Janthinobacterium lividum EIF2	tdaA	G8765_19995	49.31	97.3	290.04	9.34756e-99
Janthinobacterium lividum EIF2	tdaB	G8765_20005	56.64	97.41	273.48	2.73937e-94
Janthinobacterium lividum EIF2	tdaC	G8765_15330	31.25	24	28.88	0.348634
Janthinobacterium lividum EIF2	tdaD	G8765_20035	68.89	97.83	206.45	9.10138e-71
Janthinobacterium lividum EIF2	tdaE	G8765_20000	52	93.45	386.73	4.13095e-134
Janthinobacterium lividum EIF2	tdaF	G8765_20010	66.48	96.3	268.86	1.47368e-93
Janthinobacterium lividum EIF2	cysI	G8765_08855	50.27	98.56	526.94	0
Janthinobacterium lividum EIF2	patB	G8765_20015	28.41	91.28	162.93	4.42526e-47
Janthinobacterium lividum EIF2	tdaH	G8765_01960	25.6	58.57	40.05	5.53351e-05
Janthinobacterium lividum EIF2	Na_transporter	G8765_19990	58.84	85.15	463.77	5.89102e-162
Janthinobacterium lividum EIF2	paaZ2	paaZ	36.19	95.07	381.33	1.46887e-123
Janthinobacterium lividum EIF2	paaK2	G8765_01875	51.45	100	371.7	2.25634e-127
Janthinobacterium lividum EIF2	paaK1	paaF	67.65	100	613.99	0
Janthinobacterium lividum EIF2	paaZ	paaZ	50.45	99.41	616.69	0
Janthinobacterium lividum EIF2	paaJ	pcaF	69.92	99.75	498.43	1.16206e-177
Janthinobacterium lividum EIF2	paaI	paaI	46.76	98.58	96.29	3.46877e-27
